# Supplementary material for: A Blind Spot? Screening for Mild Intellectual Disability and Borderline Intellectual Functioning in Admitted Psychiatric Patients: Prevalence and Associations with Coercive Measures
Source: PLoS One. 2017 Feb 2;12(2):e0168847. doi: 10.1371/journal.pone.0168847 (PMC5289434; doi:10.1371/journal.pone.0168847)
Supplement: S1 Data — The first line of the database formatted in Excel contains the variable labels. Please contact the second author on e.noorthoorn@ggnet.nl when data are pooled. (ZIP) [file pone.0168847.s001.zip]

Archive with 1 entries (1 files):
- scildataplosone.xls
