# Supplementary material for: A Blind Spot? Screening for Mild Intellectual Disability and Borderline Intellectual Functioning in Admitted Psychiatric Patients: Prevalence and Associations with Coercive Measures
Source: PLoS One. 2017 Feb 2;12(2):e0168847. doi: 10.1371/journal.pone.0168847 (PMC5289434; doi:10.1371/journal.pone.0168847)
Supplement: S1 Data — The first line of the database formatted in Excel contains the variable labels. Please contact the second author on e.noorthoorn@ggnet.nl when data are pooled. (ZIP) [file pone.0168847.s001.zip › scildataplosone.xls]

## Sheet: scildataplosone
ptnum	age	gender	minority_ethnic	Partner_yesorno	IQdata_chart	TIQ	IQabove85	PIQ	VIQ	VBI	PRI	WGL	VSL	nodiag	anxiety	depression	Bipolar	Psychotic	Schizophrenia	drugabusedisorder	Personaltydisorder	developmentaldisorder	formeradmission	scilscore	currentadmissioninvolunt_Yesorno	admissionpastinvoluntyesorno	everinvoltaryadmission	whatinvoluntaryadmissionpast	involuntarytreatmentcurrent	involuntarytreatmentpast	everinvoluntarytreatment	whatinvoluntarytreatmentcurrent	whatinvoluntarytreamentpast	town
1	44	2	0	0	0									0	0	1	0	0	0	0	0	0	0	1	0	0	0	0	0	0	0	0	0	2
2	54	1	0	0	0									0	0	0	0	1	0	0	1	0	1	99	1	1	1	1	1	1	1	4	12	2
3	46	2	0	0	0									0	0	0	1	0	0	0	0	0	1	99	1	1	1	2	1	0	1	6	0	1
4	41	1	0	0	0									0	0	0	0	0	1	0	0	1	1	99	0	1	1	14	0	0	0	0	0	1
5	51	2	1	1	1	71	0			74	91	61	66	0	0	1	0	0	0	0	1	0	1	1	0	0	0	0	0	0	0	0	0	1
6	42	2	1	1	0									0	0	0	0	1	0	0	0	0	1	99	0	1	1	2	0	1	1	0	6	1
7	32	2	1	0	0									0	1	0	0	0	0	0	0	0	1	0	0	1	1	2	0	0	0	0	0	1
8	55	1	1	1	0									0	0	1	0	0	0	0	1	1	0	0	0	0	0	0	0	0	0	0	0	2
9	55	2	1	0	0									0	0	1	0	0	0	0	1	0	1	0	0	0	0	0	0	0	0	0	0	2
10	54	2	1	0	0									0	0	0	1	0	0	0	0	0	1	1	0	1	1	2	0	1	1	0	8	2
11	27	1	1	0	1	84	1			83	89	80	100	1	0	0	0	0	0	0	0	1	1	1	0	0	0	0	0	0	0	0	0	1
12	41	2	1	0	0									0	0	0	0	1	0	0	1	0	1	1	0	0	0	0	0	0	0	0	0	2
13	40	2	1	1	0									0	0	1	0	0	0	0	1	0	1	1	0	0	0	0	0	0	0	0	0	2
14	37	1	1	0	0									0	0	0	0	0	0	1	1	0	1	99	0	0	0	0	0	0	0	0	0	2
15	29	2	1	0	0									0	0	1	0	0	0	0	0	0	1	0	0	0	0	0	0	0	0	0	0	1
16	46	1	1	0	0									0	0	0	0	1	0	0	1	0	1	1	0	1	1	12	0	0	0	0	0	2
17	61	2	1	1	0									0	0	1	0	0	0	0	0	0	1	1	0	0	0	0	0	0	0	0	0	2
18	67	1	1	1	0									0	0	0	1	0	0	0	0	0	0	1	1	0	1	0	1	0	1	4	0	2
19	45	1	1	0	0									0	0	0	1	0	0	0	0	0	1	1	0	1	1	2	0	1	1	0	6	1
20	52	2	1	0	1									0	0	0	1	0	0	0	0	0	1	1	1	1	1	7	1	1	1	6	7	1
21	45	1	1	1	0									0	0	0	0	0	1	0	0	0	1	0	1	1	1	7	1	0	1	6	0	1
22	21	2	1	0	0									1	0	0	0	0	0	0	0	0	1	0	0	0	0	0	0	0	0	0	0	2
23	54	2	1	1	0									0	0	1	0	0	0	0	0	0	1	99	0	0	0	0	0	0	0	0	0	1
24	52	1	1	0	0									0	1	0	0	0	0	0	1	0	1	0	0	0	0	0	0	0	0	0	0	2
25	49	1	1	0	0	69	0			87	70	80	52	0	0	0	0	1	0	0	0	0	1	1	1	1	1	13	0	0	0	0	0	1
26	39	2	1	1	0									0	0	0	0	1	0	0	1	0	1	99	0	0	0	0	0	0	0	0	0	1
27	33	2	0	0	1	60	0							0	0	0	0	0	1	0	0	0	1	99	1	0	1	0	0	0	0	0	0	1
28	50	2	1	0	0									0	0	0	0	1	0	0	1	0	1	0	0	0	0	0	0	0	0	0	0	1
29	56	2	1	0	0									0	0	1	0	0	0	0	0	0	1	0	0	0	0	0	0	0	0	0	0	1
30	62	2	1	1	0									0	0	0	1	0	0	0	1	0	1	99	0	1	1	12	0	0	0	0	0	1
31	33	1	1	0	0									0	0	0	1	0	0	0	1	0	1	0	1	1	1	2	0	1	1	0	9	1
32	53	2	1	0	0									0	0	0	1	0	0	0	1	0	1	1	0	1	1	12	0	0	0	0	0	2
33	45	2	1	1	0									0	0	1	0	0	0	0	0	0	1	0	0	0	0	0	0	0	0	0	0	1
34	45	2	1	1	0									0	0	1	0	0	0	0	1	0	1	0	0	0	0	0	0	0	0	0	0	2
35	51	1	1	0	0									0	0	0	0	0	1	0	0	0	1	0	0	1	1	2	0	0	0	0	0	1
36	47	1	1	1	0									0	0	0	0	0	1	0	0	0	1	0	0	0	0	0	0	0	0	0	0	1
37	55	2	1	0	0									0	0	0	0	0	0	1	1	0	0	99	0	0	0	0	0	0	0	0	0	2
38	56	1	1	0	1	80	0			109	87	74	45	0	0	0	1	0	0	0	0	0	1	99	0	1	1	3	0	0	0	0	0	2
39	54	2	1	0	0									0	0	0	0	1	0	0	1	0	1	1	1	1	1	2	0	1	1	0	1	2
40	42	1	1	0	0									0	0	0	0	0	0	1	1	0	1	1	1	0	1	0	0	1	1	0	1	1
41	53	1	1	1	0									0	0	0	1	0	0	0	0	0	0	0	0	0	0	0	0	0	0	0	0	2
42	49	2	1	1	0									0	0	1	0	0	0	0	0	0	1	0	0	0	0	0	0	0	0	0	0	1
43	55	1	1	0	0									0	0	0	1	0	0	0	0	0	1	1	1	1	1	3	1	0	1	1	0	1
44	62	2	1	0	0									0	0	1	0	0	0	0	1	0	1	0	0	0	0	0	0	0	0	0	0	1
45	51	1	1	1	0									0	0	0	1	0	0	0	0	0	0	0	0	0	0	0	0	0	0	0	0	1
46	48	2	1	0	0									1	0	0	0	0	0	0	0	0	1	0	0	0	0	0	0	0	0	0	0	1
47	54	1	1	1	0									0	0	1	0	0	0	0	1	0	1	99	0	0	0	0	0	0	0	0	0	1
48	46	2	1	1	0									0	0	1	0	0	0	0	1	0	1	0	0	0	0	0	0	0	0	0	0	1
49	49	1	1	0	0									0	0	0	1	0	0	0	0	0	1	0	0	0	0	0	0	0	0	0	0	1
50	51	2	1	0	0									0	1	0	0	0	0	0	0	0	1	99	0	1	1	12	0	0	0	0	0	1
51	45	1	1	0	0									1	0	0	0	0	0	0	0	1	1	1	0	0	0	0	0	0	0	0	0	1
52	61	2	1	0	0									0	0	0	1	0	0	0	0	0	1	99	0	0	0	0	0	0	0	0	0	1
53	52	2	1	1	0									0	0	0	0	1	0	0	0	0	1	1	1	1	1	3	0	1	1	0	1	2
54	56	1	1	0	0									0	0	0	0	1	0	0	0	0	0	1	0	0	0	0	0	0	0	0	0	2
55	49	2	1	1	0									0	0	1	0	0	0	0	1	0	1	0	0	0	0	0	0	0	0	0	0	1
56	40	2	1	0	1	100	1	104	99	100		95		0	1	0	0	0	0	0	1	0	1	1	1	1	1	5	1	1	1	1	1	1
57	55	2	1	1	0									1	0	0	0	0	0	0	1	0	1	1	0	0	0	0	0	0	0	0	0	2
58	41	2	1	0	1	65	0			83	62	77	55	0	1	0	0	0	0	0	0	0	1	0	0	1	1	2	0	1	1	0	1	2
59	36	2	1	0	1	80	0	68	92	96	77	86	52	0	0	1	0	0	0	0	1	1	1	1	0	1	1	2	0	1	1	0	8	1
60	56	1	1	0	0									0	0	1	0	0	0	0	0	0	0	1	0	0	0	0	0	0	0	0	0	2
61	58	1	1	0	0									0	0	0	0	1	0	0	1	0	1	1	0	0	0	0	0	0	0	0	0	2
62	34	2	1	0										0	0	1	0	0	0	0	0	1	1	1	0	0	0	0	0	0	0	0	0	2
63	63	1	1	0	0									0	1	0	0	0	0	0	0	0	0	1	0	0	0	0	0	0	0	0	0	1
64	49	1	1	1	1	70	0			72	75	68	81	1	0	0	0	0	0	0	0	1	1	1	0	0	0	0	0	0	0	0	0	1
65	43	2	1	1	0									0	0	1	0	0	0	0	0	0	0	0	0	0	0	0	0	0	0	0	0	2
66	55	2	1	1	0									0	0	0	1	0	0	0	0	0	1	1	1	1	1	5	0	1	1	0	1	1
67	53	1	1	0	0									0	0	0	0	0	1	0	0	0	1	1	0	1	1	3	0	0	0	0	0	1
68	52	1	1	1	0									0	0	1	0	0	0	0	1	0	0	99	0	0	0	0	0	0	0	0	0	1
69	48	1	1	1	0									0	0	0	0	0	0	1	0	0	0	0	0	0	0	0	0	0	0	0	0	1
70	57	2	1	0	0									0	0	1	0	0	0	0	0	0	0	99	0	0	0	0	0	0	0	0	0	1
71	39	1	1	0	0									1	0	0	0	0	0	0	0	1	1	1	0	0	0	0	0	0	0	0	0	1
72	39	1	1	0	0									0	0	0	0	0	1	0	0	0	1	99	0	1	1	2	0	1	1	0	1	1
73	26	2	1	0	1	94	1			83	94	114	97	1	0	0	0	0	0	0	0	1	1	0	0	0	0	0	0	0	0	0	0	2
74	46	2	1	0	0									0	0	0	1	0	0	0	0	0	1	99	0	0	0	0	0	0	0	0	0	1
75	41	2	0	0	0									0	0	0	0	1	0	0	0	0	1	1	0	0	0	0	0	0	0	0	0	2
76	58	2	1	0	0									0	0	0	0	1	0	0	0	0	1	1	1	1	1	5	0	1	1	0	11	2
77	26	2	1	1	0									0	1	0	0	0	0	0	0	0	1	0	0	0	0	0	0	0	0	0	0	1
78	55	1	1	1	0									0	0	1	0	0	0	0	0	0	1	0	0	0	0	0	0	0	0	0	0	2
79	48	2	1	0	0									0	0	0	0	1	0	0	0	0	1	99	0	0	0	0	0	0	0	0	0	2
80	55	2	0	1	0									0	0	1	0	0	0	0	0	0	1	0	0	0	0	0	0	0	0	0	0	2
81	35	2	1	0	0									0	1	0	0	0	0	0	0	0	1	1	0	0	0	0	0	0	0	0	0	1
82	55	2	1	0	1	82	0			86	87	86	86	0	0	1	0	0	0	0	0	0	1	0	0	0	0	0	0	0	0	0	0	1
83	43	2	1	1	1				62					0	0	0	0	1	0	0	0	0	1	1	0	0	0	0	0	0	0	0	0	1
84	49	2	1	0	0									0	0	0	0	1	0	0	0	0	1	99	0	0	0	0	0	0	0	0	0	1
85	47	2	1	1	0									0	0	1	0	0	0	0	0	0	1	0	0	0	0	0	0	0	0	0	0	1
86	48	2	1	1	0									0	0	0	1	0	0	0	0	0	0	1	0	0	0	0	0	0	0	0	0	1
87	53	2	0	0	0									0	0	0	0	1	0	0	0	0	1	99	0	1	1	2	0	1	1	0	1	1
88	49	1	1	0	0									0	0	0	0	0	0	1	0	0	1	1	1	1	1	14	0	0	0	0	0	1
89	41	2	1	0	1					98	99	86	95	0	1	0	0	0	0	0	1	0	1	99	1	1	1	5	0	1	1	0	5	2
90	62	1	1	0	0									0	0	0	1	0	0	0	0	0	1	99	1	1	1	7	0	1	1	0	1	1
91	33	2	1	0	0									0	0	0	0	1	0	0	1	0	1	0	0	0	0	0	0	0	0	0	0	1
92	53	2	1	1	0									0	0	0	1	0	0	0	0	0	1	0	0	1	1	12	0	0	0	0	0	1
93	46	2	1	1	0									0	0	1	0	0	0	0	0	0	1	0	0	1	1	12	0	0	0	0	0	1
94	42	2	1	1	0									0	0	1	0	0	0	0	0	0	0	0	0	0	0	0	0	0	0	0	0	2
95	65	2	1	1	0									0	0	0	0	0	0	1	0	0	1	1	0	0	0	0	0	0	0	0	0	1
96	58	2	1	1	0									0	0	0	0	0	1	0	0	1	1	1	0	0	0	0	1	0	1	1	0	1
97	32	1	1	0	1	107	1	117	100					0	0	0	0	0	1	0	0	0	1	0	1	0	1	0	1	0	1	6	0	1
98	29	1	0	0	0									0	0	0	0	0	1	0	0	0	1	99	1	1	1	1	1	1	1	1	1	1
99	43	2	1	1	0									1	0	0	0	0	0	0	1	0	1	0	0	0	0	0	0	0	0	0	0	2
100	47	2	1	0	0									0	0	0	0	1	0	0	1	0	0	99	1	0	1	0	0	0	0	0	0	1
101	48	2	1	1	0									0	0	0	1	0	0	0	0	0	0	0	1	0	1	0	0	0	0	0	0	1
102	32	2	1	0	0									0	0	0	0	0	0	1	0	1	1	99	1	1	1	7	0	1	1	0	8	2
103	31	1	1	0	0									1	0	0	0	0	0	0	0	1	0	0	0	0	0	0	0	0	0	0	0	2
104	65	2	1	1	0									0	0	0	1	0	0	0	0	0	1	1	0	0	0	0	0	0	0	0	0	1
105	47	1	1	1	0									0	0	1	0	0	0	0	0	0	1	0	0	0	0	0	0	0	0	0	0	1
106	47	1	1	1	0	101	1	99	103	93		116	114	0	0	0	1	0	0	0	0	0	0	0	1	0	1	0	0	0	0	0	0	1
107	51	2	1	0										0	0	1	0	0	0	0	0	0	0	0	0	0	0	0	0	0	0	0	0	2
108	52	2	1	0	0									0	0	0	0	0	0	1	0	0	1	0	1	1	1	1	0	0	0	0	0	2
109	38	2	1	0	0									0	0	0	0	1	0	0	0	0	1	1	1	0	1	0	0	0	0	0	0	1
110	47	2	1	1	0									0	0	0	0	1	0	0	1	0	1	99	0	0	0	0	0	0	0	0	0	2
111	30	1	1	0	0									0	0	0	0	0	0	1	0	0	1	99	1	1	1	17	0	1	1	0	1	1
112	36	2	1	0	0									0	0	0	0	1	0	0	1	0	1	99	0	0	0	0	0	0	0	0	0	1
113	53	1	0	1	0									0	0	1	0	0	0	0	0	0	0	99	0	0	0	0	0	0	0	0	0	1
114	56	2	1	0	0									0	0	1	0	0	0	0	1	0	1	1	1	0	1	0	0	0	0	0	0	1
115	30	2	1	0	1	70	0			83	70	74	70	0	0	0	0	1	0	0	1	0	1	1	0	0	0	0	0	0	0	0	0	1
116	51	1	1	1	0									0	0	0	1	0	0	0	0	0	1	1	0	0	0	0	0	1	1	0	4	1
117	32	1	1	0	0									0	0	1	0	0	0	0	0	0	1	1	0	0	0	0	0	0	0	0	0	1
118	58	2	1	0	0									0	0	0	0	1	0	0	1	0	0	99	0	0	0	0	0	0	0	0	0	1
119	53	2	1	0	0									0	0	0	0	1	0	0	0	1	1	1	1	1	1	1	0	0	0	0	0	2
120	37	2	1	0	0									0	0	1	0	0	0	0	0	1	0	99	0	0	0	0	0	0	0	0	0	1
121	49	2	1	1	1	53	0			60	64	55	45	0	0	1	0	0	0	0	1	0	1	1	0	0	0	0	0	0	0	0	0	1
122	52	1	1	0	0									0	0	1	0	0	0	0	1	0	1	0	0	0	0	0	0	0	0	0	0	1
123	58	2	1	1	0									0	0	1	0	0	0	0	1	0	1	1	0	1	1	12	0	0	0	0	0	2
124	52	1	1	1	0									0	0	0	0	0	1	0	0	0	1	1	0	0	0	0	0	0	0	0	0	1
125	43	2	1	1	0									1	0	0	0	0	0	0	0	0	0	99	0	0	0	0	0	0	0	0	0	1
126	58	1	1	1	0									0	0	1	0	0	0	0	0	0	1	99	0	0	0	0	0	0	0	0	0	1
127	63	2	1	0	0									0	0	1	0	0	0	0	1	0	1	0	0	1	1	12	0	0	0	0	0	2
128	55	1	1	1										0	0	1	0	0	0	0	1	0	1	0	0	0	0	0	0	0	0	0	0	2
129	47	1	1	1	0									0	0	0	0	0	0	1	0	0	1	0	0	0	0	0	0	0	0	0	0	1
130	50	2	1	1	0									0	0	0	0	0	0	1	0	0	1	1	1	1	1	7	0	1	1	0	8	2
131	48	2	0	0	0									0	0	0	0	0	1	0	0	0	0	99	0	0	0	0	0	0	0	0	0	1
132	61	2	1	0	0									0	0	0	0	0	1	0	0	0	1	1	1	1	1	16	0	0	0	0	0	2
133	40	2	1	1	0									0	0	1	0	0	0	0	0	0	0	99	0	0	0	0	0	0	0	0	0	1
134	26	2	1	0	0									0	0	0	0	0	0	1	0	0	1	1	1	1	1	2	0	0	0	0	0	1
135	44	2	1	0	1	80	0			90	81	86	78	0	0	0	0	1	0	0	0	0	0	0	0	0	0	0	0	0	0	0	0	2
136	52	2	1	1	0									0	0	0	0	0	0	1	0	0	0	0	0	0	0	0	0	0	0	0	0	2
137	47	2	1	1	0									0	0	0	0	0	1	0	0	0	1	0	0	0	0	0	0	0	0	0	0	1
138	43	2	1	0										0	0	0	0	0	0	1	0	0	0	1	0	0	0	0	0	0	0	0	0	2
139	58	2	1	1										0	0	1	0	0	0	0	1	0	1	0	0	0	0	0	0	0	0	0	0	2
140	51	2	1	1	0									0	0	1	0	0	0	0	0	0	1	99	0	0	0	0	0	0	0	0	0	1
141	56	2	1	0	1	71	0			83	66	77	76	0	0	1	0	0	0	0	1	0	1	1	0	0	0	0	0	0	0	0	0	1
142	37	1	1	0	1	119	1			113	112	108	125	0	1	0	0	0	0	0	1	0	0	0	0	0	0	0	0	0	0	0	0	2
143	54	1	1	1	0									0	0	1	0	0	0	0	0	0	0	99	0	0	0	0	0	0	0	0	0	1
144	45	2	1	1	0									0	0	0	0	0	0	1	1	0	1	99	0	1	1	14	0	0	0	0	0	1
145	49	2	1	1	1	59	0			64	70	58	59	0	0	1	0	0	0	0	0	1	1	1	0	0	0	0	0	0	0	0	0	2
146	24	2	1	0	1	90	1	86	96					0	0	0	0	1	0	0	1	0	1	1	0	0	0	0	0	1	1	0	5	1
147	58	2	1	1	0									0	0	0	0	1	0	0	0	0	1	99	0	1	1	20	0	0	0	0	0	1
148	43	2	1	0	0									0	0	0	0	1	0	0	0	0	1	0	0	0	0	0	0	0	0	0	0	1
149	42	2	1	1	0									0	0	0	1	0	0	0	0	0	1	99	0	0	0	0	0	0	0	0	0	1
150	34	1	1	1	0									0	0	0	0	1	0	0	0	0	1	1	0	0	0	0	0	0	0	0	0	1
151	63	1	1	0	0									0	0	0	0	1	0	0	0	0	1	99	1	1	1	14	0	1	1	0	7	1
152	57	1	1	1	0									0	0	0	1	0	0	0	0	1	1	1	0	1	1	14	0	0	0	0	0	2
153	35	2	0	0	0									0	0	1	0	0	0	0	0	1	1	1	0	1	1	2	0	1	1	0	10	2
154	32	2	1	0	1	92	1	87	98	100	85	91	95	0	0	1	0	0	0	0	1	0	1	99	0	1	1	8	0	0	0	0	0	2
155	41	1	1	0	0									1	0	0	0	0	0	0	0	0	0	99	0	0	0	0	0	0	0	0	0	2
156	33	2	1	1	0									0	0	1	0	0	0	0	0	0	1	99	0	0	0	0	0	0	0	0	0	1
157	43	1	1	1	0									0	0	0	0	0	0	1	0	0	1	0	0	0	0	0	0	0	0	0	0	1
158	52	2	1	0	0									0	0	1	0	0	0	0	0	0	0	99	0	0	0	0	0	0	0	0	0	2
159	46	2	1	0										0	0	1	0	0	0	0	0	0	1	1	0	0	0	0	0	0	0	0	0	2
160	42	1	1	1	0									0	1	0	0	0	0	0	0	0	1	0	0	0	0	0	0	0	0	0	0	2
161	56	2	1	1	0									0	0	1	0	0	0	0	0	0	1	0	0	0	0	0	0	0	0	0	0	2
162	48	1	1	0	0									0	0	0	0	1	0	0	0	0	1	1	1	0	1	0	0	0	0	0	0	1
163	60	1	1	0	0									0	0	0	0	1	0	0	1	0	1	99	0	0	0	0	0	1	1	0	1	2
164	60	2	1	1	0									0	0	0	0	0	0	1	1	0	1	0	0	1	1	2	0	0	0	0	0	2
165	52	2	1	0	0									0	0	0	1	0	0	0	0	0	1	1	0	0	0	0	0	0	0	0	0	1
166	36	2	1	1	0									0	0	0	0	0	1	0	0	0	1	99	0	1	1	16	0	0	0	0	0	1
167	45	2	1	0	0									0	0	0	1	0	0	0	1	0	1	1	0	0	0	0	0	0	0	0	0	2
168	36	1	1	0	0									0	0	0	0	1	0	0	0	0	1	99	1	1	1	5	1	0	1	1	0	1
169	62	1	1	0	0									0	0	0	0	0	0	1	1	0	1	99	0	0	0	0	0	0	0	0	0	2
170	50	2	0	0	0									0	0	0	0	1	0	0	0	0	1	0	1	0	1	0	0	0	0	0	0	1
171	23	1	1	0	0									0	0	0	0	0	0	1	1	1	0	99	1	0	1	0	0	0	1	0	0	1
172	26	1	1	0	0									0	0	0	0	0	0	1	1	0	1	99	1	1	1	4	1	1	1	1	12	1
173	49	2	1	0	0									0	1	0	0	0	0	0	0	0	1	0	0	0	0	0	0	0	0	0	0	1
174	41	2	1	1	1									0	1	0	0	0	0	0	1	0	1	99	0	1	1	18	0	0	0	0	0	1
175	29	2	1	0	0									0	1	0	0	0	0	0	1	1	1	0	0	0	0	0	0	0	0	0	0	1
176	21	2	1	0	0									0	0	1	0	0	0	0	0	0	1	1	1	0	1	0	0	0	0	0	0	1
177	41	2	1	1	0									0	0	1	0	0	0	0	1	0	1	0	0	0	0	0	0	0	0	0	0	1
178	28	1	1	0	0									0	0	0	0	0	1	0	0	0	1	99	1	1	1	7	0	1	1	0	7	1
179	64	1	1	1	0									0	0	1	0	0	0	0	0	0	1	0	0	0	0	0	0	0	0	0	0	2
180	46	2	1	0	0									0	1	0	0	0	0	0	0	0	1	1	0	0	0	0	0	0	0	0	0	1
181	46	2	1	1	0									0	0	0	1	0	0	0	1	0	1	99	1	1	1	10	0	1	1	0	12	1
182	53	2	0	1	0									0	0	1	0	0	0	0	0	0	1	1	1	0	1	0	0	0	0	0	0	2
183	45	1	1	1	0									0	0	1	0	0	0	0	0	0	0	0	0	0	0	0	0	0	0	0	0	1
184	30	1	1	0	0									0	0	0	1	0	0	0	0	0	1	0	1	0	1	0	1	0	1	6	0	1
185	41	2	99	1	1	73	0	79	67	68	85	70	79	0	0	0	0	1	0	0	0	1	0	99	0	0	0	0	0	0	0	0	0	2
186	30	2	1	0	0									1	0	0	0	0	0	0	0	0	0	99	0	0	0	0	0	0	0	0	0	2
187	40	2	1	0	0									1	0	0	0	0	0	0	1	0	0	99	0	0	0	0	0	0	0	0	0	1
188	37	1	1	0	0									0	0	0	0	0	0	1	0	0	1	0	0	1	1	2	0	0	0	0	0	1
189	49	1	1	1	0									0	0	0	1	0	0	0	1	0	1	1	0	0	0	0	0	0	0	0	0	1
190	31	2	1	0	0									0	0	1	0	0	0	0	1	0	1	0	0	0	0	0	0	0	0	0	0	1
191	38	2	1	1	0									0	0	1	0	0	0	0	0	0	1	0	0	0	0	0	0	0	0	0	0	1
192	34	2	1	0										0	0	1	0	0	0	0	1	0	0	1	0	0	0	0	0	0	0	0	0	2
193	35	1	1	0	0									0	0	0	0	1	0	0	0	1	1	99	0	1	1	5	0	1	1	0	13	1
194	30	2	1	1	0									0	0	0	0	1	0	0	1	0	1	0	0	0	0	0	0	0	0	0	0	1
195	29	1	1	0	0									0	0	0	0	0	0	1	1	0	0	99	0	0	0	0	0	0	0	0	0	1
196	17	2	1	0	0									1	0	0	0	0	0	0	0	1	1	0	0	0	0	0	0	0	0	0	0	2
197	64	2	1	0	0									0	0	0	0	1	0	0	0	0	1	0	0	1	1	2	1	1	1	6	8	2
198	25	2	1	0	1	82	0	87	79	82		82	95	0	0	0	1	0	0	0	0	0	1	1	0	0	0	0	0	0	0	0	0	1
199	28	2	1	1	0	93	1			103	98	80	92	0	0	1	0	0	0	0	0	0	0	0	0	0	0	0	0	0	0	0	0	1
200	34	2	1	1	0									0	0	0	0	1	0	0	1	0	0	99	0	0	0	0	0	0	0	0	0	1
201	36	2	1	0	0									1	0	0	0	0	0	0	0	1	1	1	1	1	1	8	0	0	0	0	0	2
202	61	1	1	1	1	84	0			86	98	83	84	0	0	1	0	0	0	0	0	0	1	99	0	0	0	0	0	0	0	0	0	2
203	32	1	1	0	0									0	0	0	0	0	1	0	0	0	1	99	0	1	1	5	0	0	0	0	0	1
204	37	2	1	0	0									0	1	0	0	0	0	0	0	0	1	0	0	0	0	0	0	0	0	0	0	3
205	65	2	1	1	0									0	0	1	0	0	0	0	0	0	1	99	0	0	0	0	0	0	0	0	0	2
206	30	2	1	0	0									0	0	0	0	1	0	0	1	0	1	99	0	0	0	0	0	0	0	0	0	1
207	24	2	1	0	0									1	0	0	0	0	0	0	0	0	0	0	0	0	0	0	0	0	0	0	0	2
208	52	2	99	1	0									0	0	0	0	1	0	0	0	0	1	0	0	0	0	0	0	0	0	0	0	2
209	28	2	1	0	1	62	0			62	70	55	81	0	0	0	0	0	0	1	1	0	1	99	0	0	0	0	0	0	0	0	0	1
210	52	2	0	0	1	74	0			79	79	80	76	0	0	1	0	0	0	0	0	0	1	0	0	1	1	2	0	0	0	0	0	2
211	57	2	1	1	0									0	0	1	0	0	0	0	0	0	1	0	0	0	0	0	0	0	0	0	0	1
212	28	1	1	0	0									0	0	0	0	0	0	1	0	0	1	0	1	1	1	3	0	1	1	0	7	1
213	47	2	1	1										0	0	1	0	0	0	0	0	0	0	0	0	0	0	0	0	0	0	0	0	2
214	32	1	1	0	1									0	0	0	0	0	1	0	0	1	1	99	0	1	1	1	0	0	0	0	0	1
215	20	1	0	0	0									0	0	0	0	0	0	1	0	0	1	99	1	1	1	2	0	1	1	0	1	1
216	28	1	1	0	1	104	1	111	100	101	109	101	95	0	0	0	0	1	0	0	0	0	1	0	0	1	1	4	0	1	1	0	6	1
217	32	2	0	0	0									0	1	0	0	0	0	0	1	0	0	99	0	0	0	0	0	0	0	0	0	1
218	25	1	0	0	0									0	0	0	0	1	0	0	0	0	1	99	0	1	1	3	0	1	1	0	13	2
219	54	1	1	0	0									0	0	0	0	1	0	0	1	0	1	0	0	0	0	0	0	0	0	0	0	2
220	54	1	99	0	0									0	0	0	0	0	0	1	1	0	1	99	0	0	0	0	0	0	0	0	0	1
221	44	1	1	0	0									0	0	0	0	0	0	1	1	0	1	99	1	1	1	4	0	1	1	0	1	1
222	54	1	1	0	0	81	0			90	91	83	73	0	0	1	0	0	0	0	0	0	1	0	0	0	0	0	0	0	0	0	0	1
223	60	2	1	0	0									0	0	1	0	0	0	0	1	0	1	99	0	0	0	0	0	0	0	0	0	1
224	24	1	1	0	0									1	0	0	0	0	0	0	0	0	1	0	0	0	0	0	0	0	0	0	0	1
225	50	1	99	0	0									0	0	0	0	0	0	1	0	0	0	99	0	0	0	0	0	0	0	0	0	1
226	60	1	1	1	0									0	0	0	0	0	0	0			0	99	0	0	0	0	0	0	0	0	0	1
227	54	2	1	0	0									0	0	1	0	0	0	0	1	0	1	1	0	0	0	0	0	0	0	0	0	1
228	16	1	0	0	0									0	0	0	0	1	0	0	0	0	1	1	0	1	1	2	0	1	1	0	1	2
229	59	2	1	1	0									0	0	1	0	0	0	0	0	0	1	0	0	0	0	0	0	0	0	0	0	2
230	57	2	1	1	0									0	0	0	0	0	1	0	0	0	1	99	0	1	1	11	0	1	1	0	1	1
231	34	2	1	1	0									0	0	0	0	0	0	1	1	0	1	99	0	0	0	0	0	0	0	0	0	1
232	22	1	1	0	0									0	0	0	0	0	1	0	0	0	1	99	0	1	1	4	0	0	0	0	0	1
233	63	1	1	0	0									0	0	0	0	0	0	1	0	0	0	99	0	0	0	0	0	0	0	0	0	2
234	26	1	0	0	0									0	0	0	0	0	1	0	0	1	1	99	0	0	0	0	0	0	0	0	0	2
235	55	1	1	1	0									0	0	1	0	0	0	0	0	0	1	0	0	0	0	0	0	0	0	0	0	1
236	34	2	1	1	1	85	1	82	90	91	79	90	98	0	0	0	0	0	0	1	0	0	1	0	0	0	0	0	0	0	0	0	0	1
237	35	1	0	0	0									0	0	0	0	1	0	0	0	0	1	0	0	0	1	0	0	0	0	0	0	2
238	39	2	1	0	0									0	0	0	0	1	0	0	0	0	1	0	0	1	1	3	0	0	0	0	0	1
239	32	2	1	0	1	96	1			93	101	104	88	0	0	1	0	0	0	0	1	0	1	0	0	0	0	0	0	0	0	0	0	2
240	51	2	0	1	0									0	1	0	0	0	0	0	0	0	1	1	0	0	0	0	0	0	0	0	0	1
241	21	2	1	0	1	86	1	92	84	77	103	105	103	1	0	0	0	0	0	0	1	0	1	1	0	1	1	3	0	1	1	0	8	2
242	65	1	1	1	0									0	0	0	1	0	0	0	0	0	1	0	0	0	0	0	0	0	0	0	0	2
243	52	1	1	0	0									0	1	0	0	0	0	0	1	0	1	0	0	0	0	0	0	0	0	0	0	2
244	39	2	1	0	1	63	0			77	66	61	66	0	0	0	0	1	0	0	0	0	0	99	0	0	0	0	0	0	0	0	0	1
245	43	1	1	1	0									0	0	0	0	1	0	0	0	0	1	0	0	1	1	2	0	1	1	0	2	1
246	46	1	1	0	1	91	1			107	112	77	59	0	0	1	0	0	0	0	1	0	1	99	0	0	0	0	0	0	0	0	0	1
247	50	2	1	1	0									0	0	1	0	0	0	0	0	0	0	0	0	0	0	0	0	0	0	0	0	2
248	56	2	1	1	1	69	0			87	74	77	48	0	0	1	0	0	0	0	1	0	1	0	0	0	0	0	0	0	0	0	0	2
249	23	1	0	0	1	53	0			68	56	55	45	0	0	0	0	1	0	0	1	0	0	1	1	1	1	7	1	0	1	1	0	1
250	43	1	1	0	0									0	0	1	0	0	0	0	0	0	0	0	0	0	0	0	0	0	0	0	0	1
251	31	2	1	0	0									1	0	0	0	0	0	0	1	0	1	1	0	0	0	0	0	0	0	0	0	1
252	37	2	1	0	0									0	0	0	1	0	0	0	0	0	0	1	0	0	0	0	0	0	0	0	0	1
253	16	2	1	0	0									0	0	0	1	0	0	0	0	0	1	0	1	0	1	0	0	0	0	0	0	2
254	53	1	1	1	0									0	0	0	0	1	0	0	0	0	1	0	0	0	0	0	0	0	0	0	0	2
255	33	2	0	1	0									0	0	1	0	0	0	0	1	0	1	99	0	0	0	0	0	0	0	0	0	1
256	42	1	1	0	0									0	0	1	0	0	0	0	1	0	1	99	0	0	0	0	0	0	0	0	0	1
257	46	2	1	0	0									0	0	1	0	0	0	0	1	0	0	0	0	0	0	0	0	0	0	0	0	1
258	62	1	1	0										0	0	1	0	0	0	0	0	0	1	0	0	0	0	0	0	0	0	0	0	2
259	29	2	1	0	1	55	0			62	66	55	48	1	0	0	0	0	0	0	1	0	0	1	0	0	0	0	0	0	0	0	0	2
260	29	2	1	0	0									0	0	1	0	0	0	0	0	0	1	99	0	0	0	0	0	0	0	0	0	1
261	40	2	0	0	0									0	0	0	0	1	0	0	0	0	1	99	1	1	1	2	0	0	0	0	0	1
262	33	1	0	0	0									0	0	1	0	0	0	0	0	0	0	99	1	0	1	0	0	0	0	0	0	1
263	52	1	1	1	0									0	0	1	0	0	0	0	0	0	1	0	0	0	0	0	0	0	0	0	0	1
264	53	2	1	0	0									0	0	0	0	1	0	0	1	0	1	0	0	0	0	0	0	0	0	0	0	1
265	26	1	0	0	0									0	0	0	0	0	0	1	0	0	0	1	1	0	1	0	1	0	1	6	0	1
266	34	2	1	1	1	109	1							0	0	0	0	1	0	0	1	0	1	0	0	0	0	0	0	0	0	0	0	1
267	29	2	1	0	0									0	0	1	0	0	0	0	1	0	1	1	0	0	0	0	0	0	0	0	0	1
268	53	2	1	0	0									1	0	0	0	0	0	0	1	0	1	1	0	0	0	0	0	0	0	0	0	2
269	23	1	1	0										0	0	1	0	0	0	0	1	0	1	0	0	0	0	0	0	0	0	0	0	2
270	58	1	1	0	0									0	1	0	0	0	0	0	1	0	0	1	0	0	0	0	0	0	0	0	0	1
271	26	1	1	0	0	91	1			96	89	80	106	0	0	1	0	0	0	0	0	0	1	1	0	0	0	0	0	0	0	0	0	1
272	45	1	1	0										0	1	0	0	0	0	0	0	0	0	0	0	0	0	0	0	0	0	0	0	2
273	47	2	1	0	0									0	0	1	0	0	0	0	0	0	1	0	0	0	0	0	0	0	0	0	0	1
274	59	2	1	1	0									0	0	1	0	0	0	0	0	0	0	1	0	0	0	0	0	0	0	0	0	1
275	40	2	0	0	0									0	0	1	0	0	0	0	1	0	0	0	0	0	0	0	0	0	0	0	0	2
276	37	1	1	0	0									0	0	1	0	0	0	0	0	0	1	0	0	0	0	0	0	0	0	0	0	1
277	26	2	1	0	0									1	0	0	0	0	0	0	0	0	0	0	0	0	0	0	0	0	0	0	0	2
278	27	1	1	0	0									0	0	0	0	1	0	0	0	0	0	99	0	0	0	0	0	0	0	0	0	2
279	23	2	1	0	0									0	0	1	0	0	0	0	0	0	1	0	1	0	1	0	0	0	0	0	0	3
280	27	1	1	0	0									0	0	0	0	1	0	0	0	0	0	99	0	0	0	0	0	0	0	0	0	2
281	37	2	1	0	1	65	0			83	72	52	66	0	1	0	0	0	0	0	0	1	0	1	0	0	0	0	0	0	0	0	0	2
282	23	1	1	1	0									0	0	0	0	1	0	0	0	0	1	99	1	1	1	2	0	1	1	0	7	2
283	32	1	1	0	0									0	0	0	0	0	0	0	0	1	0	99	0	1	1	2	0	0	0	0	0	1
284	64	1	1	0	0									0	0	1	0	0	0	0	0	0	0	99	0	0	0	0	0	0	0	0	0	2
285	42	1	1	1	0									1	0	0	0	0	0	0	0	0	0	99	0	0	0	0	0	0	0	0	0	1
286	48	1	1	0	0									0	0	0	0	0	0	1	1	0	0	99	1	1	1	9	0	0	0	0	0	1
287	52	2	1	1	0									0	0	0	0	1	0	0	1	0	0	99	0	0	0	0	0	0	0	0	0	2
288	24	1	1	0	1					91	129	103	89	0	0	1	0	0	0	0	0	0	0	1	0	0	0	0	0	0	0	0	0	2
289	34	1	0	1	0									0	0	1	0	0	0	0	1	0	0	1	0	0	0	0	0	0	0	0	0	1
290	55	1	1	1	0									0	0	1	0	0	0	0	0	0	0	99	0	0	0	0	0	0	0	0	0	1
291	31	1	1	0	0									0	0	0	0	1	0	0	0	0	0	99	0	0	0	0	0	0	0	0	0	2
292	30	2	1	1	0									0	0	1	0	0	0	0	0	0	1	0	0	0	0	0	0	0	0	0	0	2
293	81	2	1	1	0									0	0	0	0	1	0	0	0	0	1	99	0	1	1	3	0	0	0	0	0	2
294	48	1	1	0	0	71	0			81	79	61	73	0	0	0	0	1	0	0	0	0	1	0	0	0	0	0	0	0	0	0	0	3
295	33	1	1	0	0									0	0	0	0	0	0	1	0	0	0	99	0	0	0	0	0	0	0	0	0	1
296	45	1	1	0	0									0	0	1	0	0	0	0	1	0	0	1	0	0	0	0	0	0	0	0	0	1
297	41	1	1	0	0									1	0	0	0	0	0	0	0	0	0	0	0	0	0	0	0	0	0	0	0	1
298	26	1	1	0	1	63	0			68	68	61	73	0	0	0	0	1	0	0	0	0	0	1	0	0	0	0	0	0	0	0	0	2
299	37	1	99	1	0									0	1	0	0	0	0	0	0	0	0	99	0	0	0	0	0	0	0	0	0	1
300	52	2	1	1	1	76	0							0	0	1	0	0	0	0	0	1	0	99	0	0	0	0	0	0	0	0	0	1
301	47	2	0	1	0									0	0	0	0	1	0	0	0	0	0	99	1	0	1	0	0	0	0	0	0	2
302	45	1	1	1	0									1	0	0	0	0	0	0	0	0	0	1	0	0	0	0	0	0	0	0	0	2
303	18	1	1	1	0									0	1	0	0	0	0	0	0	1	1	99	0	0	0	0	0	0	0	0	0	1
304	25	1	1	0	0									0	0	0	1	0	0	0	0	0	1	99	0	1	1	2	0	1	1	0	4	1
305	49	1	1	0	0									0	0	0	0	1	0	0	0	0	0	0	0	0	0	0	0	0	0	0	0	1
306	32	2	1	1	0									0	1	0	0	0	0	0	0	0	0	1	0	0	0	0	0	0	0	0	0	2
307	49	2	1	1	1	93	1			96	98	83	100	0	0	1	0	0	0	0	1	0	0	0	0	0	0	0	0	0	0	0	0	2
308	59	1	1	1	0									0	0	1	0	0	0	0	0	0	1	0	0	0	0	0	0	0	0	0	0	2
309	46	1	1	1	0									0	0	1	0	0	0	0	0	0	0	1	0	0	0	0	0	0	0	0	0	2
310	41	1	0	1	0									0	0	1	0	0	0	0	0	1	0	99	0	0	0	0	0	0	0	0	0	2
311	47	2	99	0	0									0	0	0	0	1	0	0	0	0	0	99	0	0	0	0	0	0	0	0	0	1
312	31	1	1	0	0									0	0	0	0	0	0	1	0	0	0	0	1	0	1	0	0	0	0	0	0	1
313	27	1	1	0	0									0	0	0	0	1	0	0	0	0	1	0	1	1	1	7	0	0	0	0	0	1
314	35	2	1	1	0									0	0	1	0	0	0	0	0	0	0	0	0	0	0	0	0	0	0	0	0	1
